# Supplementary material for: Serum docosahexaenoic acid as a predictor of hospital readmission in chronic obstructive pulmonary disease exacerbation: a retrospective cohort study
Source: PeerJ. 2026 Feb 19;14:e20865. doi: 10.7717/peerj.20865 (PMC12925419; doi:10.7717/peerj.20865)
Supplement: Supplemental Information 1 [file peerj-14-20865-s001.zip]

Archive with 7 entries (7 files):
- Box plot.R
- calibration curve.R
- convert numbers to their respective factors.R
- Multifactorial COX.R
- Nomogram.R
- Single factor COX.R
- Survival curve.R
